# Supplementary material for: MediaDB: A Database of Microbial Growth Conditions in Defined Media
Source: PLoS One. 2014 Aug 6;9(8):e103548. doi: 10.1371/journal.pone.0103548 (PMC4123892; doi:10.1371/journal.pone.0103548)
Supplement: Table S1 — Full compound frequency analysis results. The “Organism Compound Lists” worksheet lists the full set of compounds that appear in at least one media formulation for each organism species. The “Compound Frequencies” worksheet lists every compound that appears in at least one media formulation and the number of organism species known to utilize that compound (frequency). The “Organism Compound Numbers” lists every species and the number of compounds that appear in at least one media formulation for that species. (XLSX) [file pone.0103548.s002.xlsx]

## Sheet: Organism Compound Lists
Acinetobacter baumannii	Acinetobacter baylyi	Albidiferax ferrireducens	Aspergillus nidulans	Aspergillus niger	Aspergillus oryzae	Aspergillus terreus	Bacillus amyloliquefaciens	Bacillus megaterium	Bacillus subtilis	Bradyrhizobium japonicum	Candida glabrata	Chlamydomonas reinhardtii	Chromohalobacter salexigens	Clostridium acetobutylicum	Clostridium beijerinckii	Clostridium thermocellum	Corynebacterium glutamicum	Cupriavidus necator	Cyanothece	Deinococcus radiodurans	Escherichia coli	Francisella tularensis	Geobacter metallireducens	Geobacter sulfurreducens	Haemophilus influenzae	Halobacterium salinarum	Hydrogenobacter thermophilus	Ketogulonicigenium vulgare	Klebsiella pneumoniae	Komagataella pastoris	Lactobacillus plantarum	Lactococcus lactis	Leishmania major	Mannheimia succiniciproducens	Methanococcus maripaludis	Methanosarcina acetivorans	Methanosarcina barkeri	Mycobacterium tuberculosis	Natronomonas pharaonis	Neiserria meningitidis	Neurospora crassa	Porphyromonas gingivalis	Pseudomonas aeruginosa	Pseudomonas putida	Rhizobium etli	Saccharomyces cerevisiae	Salmonella enterica	Shewanella oneidensis	Staphylococcus aureus
Ammonium chloride	(R,R)-Butane-2,3-diol	4-Aminobenzoate	4-Aminobenzoate	Ammonium nitrate	Ammonium sulfate	Ammonium Acetate	4-Aminobenzoate	Alanine	Alanine	(S)-Malate	(9Z)-Octadecenoic acid	Acetate	3-Sulfolactate	1-Butanol	4-Aminobenzoate	4-Aminobenzoate	Acetate	Ammonium chloride	4-Aminobenzoate	Alanine	(9Z)-Octadecenoic acid	Arginine	1-Butanol	4-Aminobenzoate	Arginine	Alanine	Ammonium chloride	Alanine	(S)-Lactate	Ammonium phosphate	4-Aminobenzoate	4-Aminobenzoate	4-Aminobenzoate	Alanine	2-Mercaptoethanesulfonate	Acetate	Acetate	ACES	Acetate	Ammonium chloride	Biotin	Alanine	Ammonium sulfate	Ammonium chloride	Ammonium chloride	4-Aminobenzoate	(R)-Lactate	4-Aminobenzoate	Ammonium sulfate
Calcium chloride anhydrous	(S)-Lactate	Acetate	Ammonium chloride	Boric acid	Calcium chloride anhydrous	Ammonium nitrate	4-Hydroxy-L-proline	Ammonium chloride	Ammonium chloride	4-Aminobenzoate	Acetate	Borate	4-Aminobenzoate	4-Aminobenzoate	Ammonium sulfate	Biotin	Ammonium sulfate	Ammonium phosphate	Biotin	Ammonium chloride	(R)-Lactate	Aspartate	2-Methylpropanoate	Acetate	Aspartate	Arginine	Ammonium nitrate	Arginine	(S)-Malate	Biotin	Acetate	Acetate	4-Hydroxy-L-proline	Ammonium sulfate	2-Methylpropanoate	Ammonium chloride	Ammonium chloride	Alanine	Ammonium chloride	Calcium chloride anhydrous	Citrate	Aspartate	Boric acid	Boric acid	Aspartate	Ammonium sulfate	Ammonium chloride	Acetate	Arginine
EDDHA	3,4-Dihydroxybenzoate	Aluminum potassium sulfate	Ammonium sulfate	Calcium chloride anhydrous	Cupric sulfate	Arginine	Ammonium phosphate	Arginine	Ammonium nitrate	Ammonium chloride	Alanine	Calcium	5-Hydroxyectoine	Ammonium Acetate	Biotin	Calcium chloride anhydrous	Biotin	Calcium chloride anhydrous	Boric acid	Arginine	(S)-Malate	Calcium pantothenate	3-Methylbutanoic acid	Aluminum potassium sulfate	Calcium chloride anhydrous	Aspartate	Boric acid	Aspartate	3,4-Dihydroxyphenylacetate	Boric acid	Adenine	Adenine	ATP	Ascorbate	2-methylbutanoic acid	Calcium chloride anhydrous	Calcium chloride anhydrous	Arginine	Calcium chloride anhydrous	Cobalt chloride	Cl-	Calcium chloride anhydrous	Calcium chloride anhydrous	Calcium chloride anhydrous	Biotin	Aspartate	Ammonium sulfate	Alanine	Biotin
Iron(III) chloride	4-Hydroxybenzoate	Ammonium chloride	Biotin	Citrate	Ferrous sulfate	Boric acid	Arginine	Aspartate	Ammonium sulfate	Ammonium sulfate	Ammonium chloride	Cl-	Acetate	Ammonium phosphate	Calcium chloride anhydrous	Cellobiose	Calcium chloride anhydrous	Citrate	Calcium chloride anhydrous	Asparagine	Acetate	Cysteine	4-Aminobenzoate	Ammonium chloride	Calcium pantothenate	Biotin	Calcium chloride anhydrous	Calcium chloride anhydrous	3-Hydroxypropanal	Calcium chloride anhydrous	Alanine	Alanine	Acetate	Asparagine	3-Methylbutanoic acid	Cysteine	Cysteine	Asparagine	Cupric sulfate	Cupric sulfate	Fe2+	Cysteine	Calcium sulfate	Citrate	Calcium chloride anhydrous	Biotin	Calcium chloride anhydrous	Aluminum potassium sulfate	Calcium chloride anhydrous
Magnesium chloride	Acetate	Biotin	Boric acid	Cupric sulfate	Glucose	Calcium chloride anhydrous	Biotin	Calcium chloride anhydrous	Arginine	Biotin	Arginine	Cobalt ion	Ammonium chloride	Biotin	Ferrous sulfate	Cysteine	Cupric sulfate	Cupric sulfate	Calcium pantothenate	Aspartate	Alanine	DL-Serine	4-Cresol	Biotin	Cysteine	Cupric sulfate	Cobalt chloride	Cupric chloride	4-Hydroxyphenylacetate	Citrate	Ammonium citrate	Ammonium chloride	Adenosine sulfate	Aspartate	Acetate	Magnesium chloride	Magnesium chloride	Aspartate	Dibasic sodium phosphate	Ferrous sulfate	Magnesium	Glutamate	Cobaltous sulfate	Cobalt chloride	Calcium pantothenate	Boric acid	Citrate	Ammonium chloride	Cysteine
Potassium chloride	Ammonium chloride	Boric acid	Calcium chloride anhydrous	Ferrous ammonium sulfate	Magnesium sulfate	Cupric chloride	Calcium chloride anhydrous	Cupric chloride	Asparagine	Boric acid	Aspartate	Copper	Ammonium sulfate	Calcium carbonate	Glucose	Ferrous sulfate	Ferrous sulfate	D-Fructose	Cobalt chloride	Biotin	Ammonium chloride	DL-methionine	4-Hydroxybenzaldehyde	Boric acid	D-Glutamate	Ferrous sulfate	Cupric chloride	Cysteine	Acetate	Cobalt chloride	Arginine	Ammonium citrate	Arginine	Biotin	Ammonium chloride	Methanol	Methanol	Biotin	Ferrous sulfate	Glucose	NH4+	Hemin	Cupric sulfate	Cobaltous sulfate	Glucose	Calcium chloride anhydrous	Cysteine	Arginine	D-Glutamate
Sodium chloride	Ammonium sulfate	Calcium chloride anhydrous	Cobalt chloride	Magnesium sulfate	Nickel chloride	Diammonium tartrate	Cupric sulfate	Cysteine	Aspartate	Calcium chloride anhydrous	Biotin	EDTA	Biotin	Calcium chloride anhydrous	Magnesium sulfate	MOPS	Glucose	Dibasic sodium phosphate	Cupric chloride	Boric acid	Ammonium phosphate	Ferrous sulfate	4-Hydroxybenzoate	Calcium chloride anhydrous	EDTA	Folate	Cupric sulfate	DL-Tyrosine	Ammonium chloride	Cupric sulfate	Ascorbate	Ammonium sulfate	Ascorbate	Calcium chloride anhydrous	Calcium chloride anhydrous	Potassium chloride	Potassium chloride	Calcium chloride anhydrous	Magnesium sulfate	Iron(III) chloride	Nitrate	Magnesium sulfate	Dibasic sodium phosphate	Cupric chloride	Iron(III) chloride	Calcium pantothenate	D-Aspartate	Aspartate	Ferrous sulfate
Sodium sulfate	Asparagine	Calcium pantothenate	Cupric sulfate	Maltose	Potassium dihydrogen phosphate	Ethanol	Ferrous sulfate	DL-Tyrosine	Calcium chloride anhydrous	Cupric sulfate	D-Mannose	Fe2+	Boric acid	Cysteine	Manganese sulfate	Magnesium chloride	MOPS	Ferrous sulfate	EDTA	Calcium chloride anhydrous	Ammonium sulfate	Glucose	Acetate	Calcium pantothenate	Glutamate	Glutamate	Dibasic sodium phosphate	DL-methionine	Calcium chloride anhydrous	Ferrous sulfate	Aspartate	Arginine	Asparagine	Calcium pantothenate	Cobalt chloride	Potassium dihydrogen phosphate	Potassium dihydrogen phosphate	Cobalt chloride	Manganese chloride	Magnesium sulfate	Orthophosphate	Menadione	Ferrous sulfate	D-Gluconic acid	Magnesium sulfate	Cobalt chloride	D-Methionine	Biotin	Glucose
Tromethamine	Boric acid	Cellobiose	Ethanol	Manganese sulfate	Sodium chloride	Ferrous sulfate	Glutamate	DL-methionine	Cobalt chloride	Dibasic sodium phosphate	DL-Serine	Magnesium	Calcium chloride anhydrous	Ferrous sulfate	Potassium dibasic phosphate	Potassium dibasic phosphate	Magnesium sulfate	Magnesium sulfate	Folate	Cobalt chloride	Ampicillin	Histidine	Aluminum potassium sulfate	Cobalt chloride	Glutathione	Glycine	Ferrous sulfate	Folate	Citrate	Glycerol	Biotin	Asparagine	Aspartate	Cupric sulfate	Cupric sulfate	Resazurin	Resazurin	Cupric sulfate	Potassium chloride	Manganese chloride	Potassium	Phenylalanine	Iron(III) chloride	Ethyl octanoate	Potassium dibasic phosphate	Cupric sulfate	Dibasic sodium phosphate	Boric acid	Leucine
	Calcium chloride anhydrous	Citrate	Ferrous sulfate	Potassium dihydrogen phosphate	Zinc sulfate	Glucose	Glutamine	Folate	Cupric chloride	Ferrous sulfate	DL-Tyrosine	Manganese	Calcium pantothenate	Glucose	Sodium chloride	Potassium dihydrogen phosphate	Manganese sulfate	Manganese sulfate	Iron(III) chloride	Cupric sulfate	Arginine	Isoleucine	Ammonium chloride	Cupric sulfate	Glycerol	Isoleucine	Magnesium sulfate	Glutamate	Cobaltous sulfate	Magnesium sulfate	Calcium pantothenate	Aspartate	Biotin	Cysteine	Cysteine	Sodium bicarbonate	Sodium bicarbonate	Ferrous sulfate	Sodium carbonate	Manganese sulfate	Sodium	Potassium dibasic phosphate	Magnesium chloride	Ferrous sulfate	Pyruvate	DL-Serine	Ferrous sulfate	Calcium chloride anhydrous	Magnesium sulfate
	Chromium(III) Chloride	Cobalt chloride	Glucose	Sodium citrate		Glycerol	Isoleucine	Glucose	Cupric sulfate	Glycerol	Ethanol	Molybdenum	Cobalt chloride	Magnesium sulfate	Sodium molybdate	Pyridoxamine HCl	Potassium dibasic phosphate	Molybdic acid ammonium salt tetrahydrate	L-Inositol	Cysteine	Asparagine	Leucine	Benzaldehyde	Fe(III)dicitrate	Glycine	Leucine	Manganese sulfate	Histidine	D-Gluconic acid	Manganese sulfate	Cysteine	Biotin	Calcium chloride anhydrous	Ferrous sulfate	Ferrous ammonium sulfate	Sodium chloride	Sodium chloride	Glutamate	Sodium chloride	Potassium dibasic phosphate	Sucrose	Potassium dihydrogen phosphate	Manganese sulfate	Glucose	Sodium Glutamate	EDTA	Galactitol	Cobalt chloride	Manganese sulfate
	Cobalt chloride	Cobaltous sulfate	Magnesium sulfate	Sodium molybdate		Glycine	Lactose	Glutamate	Cysteine	Iron(III) chloride	Glucose	NH4+	Cupric chloride	Manganese sulfate	Thiamine HCl	Resazurin	Potassium dihydrogen phosphate	Potassium dihydrogen phosphate	Magnesium sulfate	D-Fructose	Aspartate	Lysine	Benzoate	Ferrous sulfate	Hemin	Lysine	Molybdenum trioxide	Iron(III) chloride	D-Xylose	Potassium chloride	Folate	Boric acid	Cholesterol	Magnesium chloride	Magnesium chloride	Sodium sulfide	Sodium sulfide	Glycerol	Sodium dihydrogen phosphate	Potassium dihydrogen phosphate	Sulfate	Sodium chloride	Potassium dihydrogen phosphate	Magnesium chloride	Succinate	Ethanol	Glucose	Cupric chloride	Nicotinate
	Cobalt nitrate	Cupric sulfate	Manganese chloride	Uridine		Histidine	Magnesium sulfate	Histidine	DL-Serine	MOPS	Glutamate	Orthophosphate	Ectoine	Potassium dibasic phosphate		Sodium citrate	Urea	Sodium borate	Manganese chloride	Glutamate	Boric acid	Magnesium sulfate	Benzyl alcohol	Folate	Histidine	Magnesium sulfate	Potassium dibasic phosphate	Isoleucine	Dibasic sodium phosphate	Sodium iodide	Glucose	Calcium chloride anhydrous	Choline	Manganese sulfate	Magnesium sulfate			Glycine	Zinc sulfate	Sodium chloride			Sodium chloride	Magnesium sulfate	Thiamine	Ferrous sulfate	Histidine	Cysteine	Pantothenate
	Cupric chloride	D-Mannose	Nickel chloride	Xylose		Isoleucine	Manganese sulfate	Iron(III) chloride	DL-Tyrosine	Magnesium sulfate	Glutamine	Potassium	Ferrous sulfate	Potassium dihydrogen phosphate		Urea	Zinc sulfate	Zinc sulfate	Nicotinate	Glutamine	Calcium chloride anhydrous	Potassium dibasic phosphate	Biotin	Lipoate	Hypoxanthine	Manganese chloride	Potassium dihydrogen phosphate	L-Sorbose	Ferrous sulfate	Sodium molybdate	Glutamate	Calcium pantothenate	Cyanocob(III)alamin	Methionine	Manganese sulfate			Isoleucine		Sodium molybdate			Sodium citrate	Nickel chloride	Thiamine HCl	Glucose	Lysine	DL-Serine	Phenylalanine
	Cupric sulfate	Fe(III)dicitrate	Potassium chloride	Zinc sulfate		Lactose	Nicotinate	Isoleucine	Ferrous sulfate	Manganese chloride	Glycerol	Sodium	Glucose	Sodium chloride		Vitamin B12			Potassium chloride	Glycine	Citrate	Potassium dihydrogen phosphate	Boric acid	Magnesium sulfate	Inosine	Methionine	Sodium chloride	Leucine	GDP	Sulfate	Glycine	Cobalt chloride	Cysteine	Molybdic acid ammonium salt tetrahydrate	Nickel chloride			Leucine		Sodium thiosulfate			Sodium molybdate	Potassium dibasic phosphate		Glutamate	Magnesium chloride	DL-Tyrosine	Potassium chloride
	D-Glucarate	Ferric nitrilotriacetate	Potassium dihydrogen phosphate			Magnesium sulfate	Pantothenate	L-Sorbose	Glucose	Mannitol	Glycine	Sulfate	Hydrochloric acid	Sodium citrate					Potassium dibasic phosphate	Histidine	Cobalt chloride	Proline	Butanoic acid	Manganese sulfate	L-Citrulline	Phenylalanine	Zinc sulfate	Lysine	Glucose	Zinc Chloride	Guanine	Cupric sulfate	D-Alanine	Potassium dibasic phosphate	Nitrilotriacetic acid			Magnesium sulfate		Zinc sulfate			Zinc sulfate	Potassium dihydrogen phosphate		Glycine	Magnesium sulfate	Dibasic sodium phosphate	Potassium dihydrogen phosphate
	Dibasic sodium phosphate	Ferrous sulfate	Sodium EDTA			Manganese sulfate	Potassium dihydrogen phosphate	Leucine	Glutamate	Potassium dibasic phosphate	Histidine	Tromethamine	Magnesium chloride	Sodium molybdate					Sodium chloride	Iron(III) chloride	Cobaltous sulfate	Sodium chloride	Calcium chloride anhydrous	Nickel chloride	Leucine	Potassium chloride		Magnesium chloride	Glycerol		Histidine	Cysteine	D-Ribose	Proline	Pentanoate			Manganese chloride						Sodium ammonium phosphate		Histidine	Methionine	Ferrous chloride	Proline
	EDTA	Folate	Sodium chloride			Molybdic acid ammonium salt tetrahydrate	Proline	Lysine	Glutamine	Potassium dihydrogen phosphate	Isoleucine	Zinc	Magnesium sulfate	Thiamine					Sodium nitrate	Isoleucine	Cupric chloride	Spermine phosphate	Calcium pantothenate	Nicotinate	Lysine	Potassium dibasic phosphate		Magnesium sulfate	Magnesium sulfate		Inosine	DL-Serine	Deoxyribose	Pyridoxine HCl	Potassium chloride			Phenylalanine						Sodium chloride		Leucine	Potassium chloride	Ferrous sulfate	Sodium chloride
	Ferrous sulfate	Fumarate	Sodium molybdate			Potassium dibasic phosphate	Pyridoxine	Magnesium chloride	Glycerol	Pyridoxine	Lactate		Manganese chloride	Thiamine HCl					Thiamine HCl	Leucine	Cupric sulfate	Thiamine HCl	Cobalt chloride	Nitrilotriacetic acid	Magnesium chloride	Potassium dihydrogen phosphate		Manganese chloride	Manganese sulfate		Isoleucine	DL-Tyrosine	Dibasic sodium phosphate	Serine	Potassium dibasic phosphate			Potassium dihydrogen phosphate						Sodium dihydrogen phosphate		Magnesium sulfate	Potassium dibasic phosphate	Folate	Thiamine
	Glucose	Glucose	Sodium nitrate			Potassium dihydrogen phosphate	Riboflavin	Magnesium sulfate	Glycine	Riboflavin	Leucine		Nickel chloride	Zinc sulfate					Thymine	Lysine	D-Fructose	Threonine	Cobaltous sulfate	Potassium chloride	Methionine	Potassium nitrate		Pantothenate	Nitrilotriacetic acid		Leucine	DL-methionine	Ferric nitrate	Sodium borate	Resazurin			Potassium hydroxide						Sodium molybdate		Manganese chloride	Potassium dihydrogen phosphate	Glutamate	Threonine
	Iron(III) chloride	Glycolate	Thiamine			Sodium Glutamate	Sodium molybdate	Manganese chloride	Histidine	Sodium chloride	Magnesium sulfate		Nicotinate						Tromethamine	MOPS	D-Gluconic acid	Tyrosine	Cupric sulfate	Pyridoxine HCl	NAD+	Proline		Phenylalanine	Potassium dibasic phosphate		Lipoate	Ferrous sulfate	Folate	Sodium chloride	Sodium bicarbonate			Pyruvate						Toluene		Nicotinate	Sodium ammonium phosphate	Glycine	Tromethamine
	Magnesium sulfate	Lactate	Tromethamine			Sodium nitrate	Thiamine	Pantothenate	Iron(III) chloride	Sodium molybdate	Methanol		Potassium chloride						Vitamin B12	Magnesium chloride	D-Mannose	Valine	Ethanol	Riboflavin	Polyvinyl alcohol	Serine		Potassium chloride	Potassium dihydrogen phosphate		Lysine	Folate	Glucose	Thiamine HCl	Sodium chloride			Serine						Zinc Chloride		Potassium dihydrogen phosphate	Sodium chloride	Histidine	Valine
	Manganese chloride	Lipoate	Xylose			Urea	Vitamin B12	Phenylalanine	Isoleucine	Thiamine HCl	Nicotinate		Potassium dibasic phosphate						Zinc Chloride	Manganese chloride	Dibasic sodium phosphate		Fe(III)dicitrate	Sodium bicarbonate	Potassium dibasic phosphate	Sodium chloride		Potassium dihydrogen phosphate	Sodium chloride		Methionine	Glucose	Glutamate	Zinc sulfate	Sodium molybdate			Sodium bicarbonate						Zinc sulfate		Potassium iodide	Sodium citrate	Isoleucine
	Manganese sulfate	Magnesium sulfate	Zinc sulfate			Zinc sulfate	Zinc sulfate	Potassium chloride	Leucine	Zinc sulfate	Phenylalanine		Potassium hydroxide						sodium silicate	Methionine	Fe(III)dicitrate		Ferric oxide	Sodium chloride	Potassium dihydrogen phosphate	Sodium citrate		Pyridoxine	Sodium dihydrogen phosphate		Nicotinate	Glutamate	Glutamine	dTMP	Sodium selenite			Tween 80								Pyridoxine HCl	Sodium sulfate	Lactate
	Molybdic acid ammonium salt tetrahydrate	Manganese sulfate					myo-Inositol	Potassium dihydrogen phosphate	Lysine		Potassium dihydrogen phosphate		Pyridoxamine							Molybdic acid ammonium salt tetrahydrate	Ferrous sulfate		Ferrous sulfate	Sodium dihydrogen phosphate	Potassium sulfate	Sodium molybdate		Riboflavin	Succinate		Orotate	Glutamine	Glutathione		Sodium sulfide			Zinc sulfate								Sodium molybdate	Succinate	Leucine
	Nickel chloride	Nickel chloride						Pyridoxine	Magnesium chloride		Proline		Sodium chloride							Nicotinate	Glucose		Folate	Sodium molybdate	Serine	Thiamine		Sodium chloride	Zinc sulfate		Phenylalanine	Glycine	Glycine		Sodium tungstate											Thiamine HCl	Threonine	Lipoate
	Nitrilotriacetic acid	Nicotinate						Riboflavin	Magnesium sulfate		Pyridoxine HCl		Sodium molybdate							Phenylalanine	Glutamate		Lipoate	Sodium selenate	Sodium L-lactate	Threonine		Thiamine	myo-Inositol		Potassium dibasic phosphate	Guanine	Guanine HCl		Zinc sulfate											Tryptophan	Thymine	Lysine
	Potassium dibasic phosphate	Nitrate						Sodium chloride	Manganese chloride		Pyruvate		Thiamine							Potassium dibasic phosphate	Glutamine		Magnesium sulfate	Thiamine HCl	Sodium Pantothenate	Tyrosine		Urea			Potassium dihydrogen phosphate	Histidine	HEPES													Zinc sulfate	Zinc Acetate	Magnesium chloride
	Pyruvate	Nitrilotriacetic acid						Sodium sulfate	Manganese sulfate		Riboflavin		Tromethamine							Potassium dihydrogen phosphate	Glycerol		Manganese sulfate	Vitamin B12	Sodium chloride	Valine		Valine			Proline	Inosine	Hemin													myo-Inositol	Zinc sulfate	Manganese chloride
	Quinate	Potassium chloride						Sucrose	Methionine		Thiamine HCl		Zinc sulfate							Potassium hydroxide	Glycine		Manganese(IV) oxide	Zinc sulfate	Thiamine	Zinc sulfate		Vitamin B12			Pyridoxamine HCl	Isoleucine	Histidine															Methionine
	Sodium borate	Pyridoxine HCl						Thiamine	Molybdic acid ammonium salt tetrahydrate		Threonine									Potassium sulfate	Hexadecane		Nickel chloride		Thiamine HCl			Zinc Chloride			Pyridoxine HCl	Leucine	Hypoxanthine															Nickel Sulfate
	Sodium molybdate	Riboflavin						Tromethamine	Phenylalanine		Urea									Proline	Histidine		Nicotinate		Triethanolamine						Riboflavin	Lipoate	Isoleucine															Nicotinate
	Sodium selenite	Sodium bicarbonate						Urea	Potassium chloride		Valine									Pyridoxal HCl	IPTG		Nitrate		Tween 80						Serine	Lysine	Leucine															Nitrilotriacetic acid
	Succinate	Sodium chloride						Valine	Potassium dibasic phosphate		alpha,alpha-Trehalose									Serine	Iron(III) chloride		Nitrilotriacetic acid		Tyrosine						Thiamine HCl	MOPS	Lysine															PIPES
	Urea	Sodium dihydrogen phosphate						Vitamin B12	Potassium dihydrogen phosphate		beta-D-Fructose									Sodium chloride	Isoleucine		Pentanoate		Uracil						Threonine	Magnesium chloride	Magnesium sulfate															Pantothenate
	Zinc Chloride	Sodium molybdate						Zinc Chloride	Potassium nitrate											Sodium citrate	Lactose		Phenol								Thymidine	Manganese chloride	Menadione															Phenylalanine
	Zinc sulfate	Sucrose							Proline											Sodium hydroxide	Leucine		Potassium chloride								Tryptophan	Methionine	Methionine															Potassium chloride
		Thiamine HCl							Sodium borate											Thiamine HCl	Lysine		Propane-1-ol								Tyrosine	Molybdic acid ammonium salt tetrahydrate	Nicotinamide															Proline
		Vitamin B12							Sodium citrate											Threonine	MOPS		Propanoate								Uracil	Nicotinamide	Nicotinate															Pyridoxine HCl
		Zinc sulfate							Sodium molybdate											Tryptophan	Magnesium chloride		Pyridoxine HCl								Valine	Nicotinate	Pantothenate															Riboflavin
									Sodium nitrate											Tyrosine	Magnesium sulfate		Pyruvate								Xanthine	Orotate	Phenylalanine															Sodium L-lactate
									Sodium pyruvate											Valine	Maleic acid		Riboflavin									Pantothenate	Potassium chloride															Sodium chloride
									Sodium selenate											Zinc sulfate	Manganese chloride		Sodium bicarbonate									Phenylalanine	Potassium dihydrogen phosphate															Sodium molybdate
									Sodium sulfate												Manganese sulfate		Sodium chloride									Potassium dibasic phosphate	Proline															Sodium selenate
									Starch												Methionine		Sodium dihydrogen phosphate									Potassium dihydrogen phosphate	Pyridoxal HCl															Sodium selenite
									Threonine												Molybdic acid ammonium salt tetrahydrate		Sodium molybdate									Potassium sulfate	Pyridoxine HCl															Sodium sulfate
									Tryptophan												Nickel chloride		Thiamine HCl									Proline	Retinol															Sodium tungstate
									Valine												Phenylalanine		Toluene									Pyridoxal HCl	Riboflavin															Thiamine
									Zinc Chloride												Potassium chloride		Vitamin B12									Pyridoxamine	Serine															Threonine
									Zinc sulfate												Potassium dibasic phosphate		Zinc sulfate									Pyridoxine	Sodium bicarbonate															Valine
									sodium fumarate												Potassium dihydrogen phosphate		p-Hydroxybenzyl alcohol									Riboflavin	Sodium chloride															Vitamin B12
																					Potassium hydroxide											Serine	Thiamine HCl															Zinc Chloride
																					Potassium sulfate											Sodium chloride	Threonine															Zinc sulfate
																					Proline											Thiamine	Thymine
																					Pyruvate											Thiamine HCl	Tryptophan
																					Serine											Threonine	Tween 80
																					Sodium EDTA											Thymidine	Tyrosine
																					Sodium Succinate											Tricine	Uracil
																					Sodium ammonium phosphate											Tryptophan	Valine
																					Sodium chloride											Tyrosine	Vitamin D3
																					Sodium dihydrogen phosphate											Uracil	Xanthine
																					Sodium hydroxide											Valine	alpha-Tocopherol
																					Sodium molybdate											Vitamin B12	myo-Inositol
																					Sodium pyruvate											Xanthine
																					Sodium selenite											Zinc sulfate
																					Sodium sulfate
																					Succinate
																					Thiamine
																					Thiamine HCl
																					Threonine
																					Thymine
																					Tricine
																					Tromethamine
																					Tryptophan
																					Tween 80
																					Tyrosine
																					Uracil
																					Valine
																					Zinc Acetate
																					Zinc Chloride
																					Zinc sulfate
[truncated: 7 more columns]

## Sheet: Compound Frequencies
Compound	Frequency
Calcium chloride anhydrous	49
Magnesium sulfate	41
Potassium dihydrogen phosphate	37
Sodium chloride	37
Ferrous sulfate	35
Zinc sulfate	35
Potassium dibasic phosphate	33
Ammonium chloride	30
Biotin	29
Cupric sulfate	28
Glucose	27
Sodium molybdate	24
Manganese sulfate	23
Boric acid	22
Magnesium chloride	22
Potassium chloride	22
Cobalt chloride	21
Cysteine	21
Manganese chloride	21
Thiamine HCl	20
Acetate	19
Arginine	19
Aspartate	19
4-Aminobenzoate	18
Glutamate	18
Leucine	18
Isoleucine	17
Histidine	16
Nicotinate	16
Phenylalanine	16
Alanine	15
Ammonium sulfate	15
Calcium pantothenate	15
Glycine	15
Lysine	15
Proline	15
Valine	15
Iron(III) chloride	14
Riboflavin	14
Thiamine	14
Threonine	14
Folate	13
Cupric chloride	12
Dibasic sodium phosphate	12
Methionine	12
Vitamin B12	12
Citrate	11
Glycerol	11
Pyridoxine HCl	11
Asparagine	10
Nickel chloride	10
Zinc Chloride	10
Serine	9
Sodium sulfate	9
Tromethamine	9
Tryptophan	9
Tyrosine	9
Glutamine	8
Lipoate	8
Molybdic acid ammonium salt tetrahydrate	8
Nitrilotriacetic acid	8
Pantothenate	8
Sodium bicarbonate	8
Sodium citrate	8
DL-Serine	7
DL-Tyrosine	7
Pyruvate	7
Sodium dihydrogen phosphate	7
Urea	7
Cobaltous sulfate	6
EDTA	6
MOPS	6
Sodium nitrate	6
Uracil	6
Aluminum potassium sulfate	5
Ammonium nitrate	5
Ammonium phosphate	5
DL-methionine	5
Ethanol	5
Fe(III)dicitrate	5
Potassium hydroxide	5
Pyridoxine	5
Resazurin	5
Succinate	5
Ascorbate	4
D-Fructose	4
D-Gluconic acid	4
D-Mannose	4
Inosine	4
Lactose	4
Potassium sulfate	4
Sodium borate	4
Sodium selenite	4
Sodium sulfide	4
Thymine	4
Tween 80	4
Xanthine	4
myo-Inositol	4
(S)-Malate	3
Adenine	3
Ammonium citrate	3
Cellobiose	3
Cl-	3
Ferrous chloride	3
Guanine	3
HEPES	3
Hemin	3
Lactate	3
Maltose	3
Methanol	3
Nitrate	3
Orotate	3
Pyridoxal HCl	3
Pyridoxamine HCl	3
Sodium EDTA	3
Sodium ammonium phosphate	3
Sodium selenate	3
Sodium tungstate	3
Sucrose	3
Sulfate	3
Thymidine	3
(9Z)-Octadecenoic acid	2
(R)-Lactate	2
(S)-Lactate	2
1-Butanol	2
2-Methylpropanoate	2
3-Methylbutanoic acid	2
4-Hydroxy-L-proline	2
4-Hydroxybenzoate	2
ATP	2
Ammonium Acetate	2
Cobalt nitrate	2
D-Glutamate	2
Fe2+	2
Ferrous ammonium sulfate	2
Glutathione	2
Hypoxanthine	2
L-Sorbose	2
Magnesium	2
Mannitol	2
Menadione	2
NH4+	2
Nicotinamide	2
Orthophosphate	2
Pentanoate	2
Potassium	2
Potassium iodide	2
Potassium nitrate	2
Pyridoxamine	2
Sodium	2
Sodium Glutamate	2
Sodium L-lactate	2
Sodium Succinate	2
Sodium carbonate	2
Sodium hydroxide	2
Sodium iodide	2
Sodium pyruvate	2
Starch	2
Toluene	2
Tricine	2
Xylose	2
Zinc Acetate	2
sodium silicate	2
(R,R)-Butane-2,3-diol	1
2-Mercaptoethanesulfonate	1
2-methylbutanoic acid	1
3,4-Dihydroxybenzoate	1
3,4-Dihydroxyphenylacetate	1
3-Hydroxypropanal	1
3-Sulfolactate	1
4-Cresol	1
4-Hydroxybenzaldehyde	1
4-Hydroxyphenylacetate	1
5-Hydroxyectoine	1
ACES	1
Adenosine sulfate	1
Ampicillin	1
Benzaldehyde	1
Benzoate	1
Benzyl alcohol	1
Borate	1
Butanoic acid	1
Calcium	1
Calcium carbonate	1
Calcium sulfate	1
Chloramphenicol	1
Cholesterol	1
Choline	1
Chromium(III) Chloride	1
Cobalt ion	1
Copper	1
Cyanocob(III)alamin	1
D-Alanine	1
D-Aspartate	1
D-Galactose	1
D-Glucarate	1
D-Methionine	1
D-Ribose	1
D-Xylose	1
Deoxyribose	1
Diammonium tartrate	1
Diuron	1
EDDHA	1
Ectoine	1
Ethyl octanoate	1
Ethylene glycol	1
Fe3+	1
Ferric ammonium citrate	1
Ferric nitrate	1
Ferric nitrilotriacetate	1
Ferric oxide	1
Fumarate	1
GDP	1
Galactitol	1
Glycolate	1
Guanine HCl	1
Hexadecane	1
Hydrochloric acid	1
IPTG	1
Kanamycin	1
L-Arabinose	1
L-Citrulline	1
L-Inositol	1
L-Rhamnose	1
Maleic acid	1
Manganese	1
Manganese(IV) oxide	1
Molybdenum	1
Molybdenum trioxide	1
NAD+	1
Nickel Sulfate	1
Nickel(II) ammonium sulfate	1
PIPES	1
Phenol	1
Polyvinyl alcohol	1
Potassium Gluconate	1
Propane-1-ol	1
Propanoate	1
Propenoate	1
Quinate	1
Retinol	1
Sodium Pantothenate	1
Sodium bromide	1
Sodium thiosulfate	1
Spectinomycin	1
Spermine phosphate	1
Streptomycin	1
Strontium chloride	1
TES	1
Triethanolamine	1
Uridine	1
Vitamin D3	1
Zinc	1
alpha,alpha-Trehalose	1
alpha-Tocopherol	1
beta-D-Fructose	1
dTMP	1
p-Hydroxybenzyl alcohol	1
sodium fumarate	1
Fructose	0

## Sheet: Organism Compound Numbers
Organism	Compound Number
Escherichia coli	81
Lactococcus lactis	65
Leishmania major	63
Shewanella oneidensis	53
Bacillus subtilis	51
Geobacter metallireducens	51
Streptococcus thermophilus	51
Deinococcus radiodurans	43
Lactobacillus plantarum	41
Albidiferax ferrireducens	40
Acinetobacter baylyi	37
Thermotoga maritima	37
Bacillus megaterium	36
Candida glabrata	35
Haemophilus influenzae	35
Streptomyces Coelicolor	33
Ketogulonicigenium vulgare	31
Chromohalobacter salexigens	30
Geobacter sulfurreducens	30
Halobacterium salinarum	30
Saccharomyces cerevisiae	29
Salmonella enterica	29
Yersinia pestis	28
Klebsiella pneumoniae	27
Methanococcus maripaludis	27
Bacillus amyloliquefaciens	25
Mycobacterium tuberculosis	25
Synechocystis PCC6803	25
Aspergillus nidulans	24
Aspergillus terreus	24
Bradyrhizobium japonicum	24
Cyanothece	24
Mannheimia succiniciproducens	24
Pseudomonas putida	23
Francisella tularensis	22
Staphylococcus aureus	22
Clostridium acetobutylicum	20
Chlamydomonas reinhardtii	18
Hydrogenobacter thermophilus	16
Komagataella pastoris	16
Neiserria meningitidis	16
Pseudomonas aeruginosa	16
Aspergillus niger	15
Clostridium thermocellum	15
Corynebacterium glutamicum	14
Cupriavidus necator	14
Rhizobium etli	14
Natronomonas pharaonis	13
Clostridium beijerinckii	12
Methanosarcina acetivorans	12
Methanosarcina barkeri	12
Neurospora crassa	12
Porphyromonas gingivalis	12
Vibrio vulnificus	11
Aspergillus oryzae	10
Acinetobacter baumannii	9
Zymomonas mobilis	7
