# Supplementary material for: MediaDB: A Database of Microbial Growth Conditions in Defined Media
Source: PLoS One. 2014 Aug 6;9(8):e103548. doi: 10.1371/journal.pone.0103548 (PMC4123892; doi:10.1371/journal.pone.0103548)
Supplement: File S1 — Model simulation on known media. The compressed folder contains the E. coli model used for our simulations and an example Matlab script (growEcoliOnMedia.m) that demonstrates how to simulate growth of the model on media from MediaDB. This file simulates growth of E. coli on 11 different carbon sources corresponding to 11 different media in MediaDB. (ZIP) [file pone.0103548.s003.zip]

Archive with 2 entries (2 files):
- growEcoliOnMedia.m
- iJR904.mat
