# Supplementary material for: MediaDB: A Database of Microbial Growth Conditions in Defined Media
Source: PLoS One. 2014 Aug 6;9(8):e103548. doi: 10.1371/journal.pone.0103548 (PMC4123892; doi:10.1371/journal.pone.0103548)
Supplement: File S1 — Model simulation on known media. The compressed folder contains the E. coli model used for our simulations and an example Matlab script (growEcoliOnMedia.m) that demonstrates how to simulate growth of the model on media from MediaDB. This file simulates growth of E. coli on 11 different carbon sources corresponding to 11 different media in MediaDB. (ZIP) [file pone.0103548.s003.zip › growEcoliOnMedia.m]

function growth_rates = growEcoliOnMedia()

%%%%%%%%%%%%%%%%%
%There are 11 different media formulations for E.coli
%The default medium contains glucose, ammonium, phosphate, and sulfate
%Each medium contains all of these components, plus a carbon source
%Simulate growth on each medium by turning off the glucose uptake and turning on the proper carbon source
%
%
%
%Outputs
%growth_rates - an array of the growth rates predicted for maximum biomass yield on each carbon substrate
%
%Matthew A. Richards 06/10/2014

%Load the iJR904 model
load('iJR904.mat');

%Create array to store growth rates
growth_rates =zeros(11,1);
%Create a cell array of the 11 Carbon Sources
substrates = {'Glucose';'Fructose';'Gluconate';'Acetate';'Pyruvate';...
    'Glycerol';'Succinate';'Lactose';'Malate';'Mannose';'Lactate'};

%Glucose is the default substrate; simulate the model as is
glc_model = model;
solution=optimizeCbModel(glc_model);
growth_rates(1)=solution.f;

%Fructose
frc_model = changeRxnBounds(model,'EX_glc(e)',0,'l');
frc_model = changeRxnBounds(frc_model,'EX_fru(e)',-10,'l');
solution=optimizeCbModel(frc_model);
growth_rates(2)=solution.f;

%Gluconate
glu_model = changeRxnBounds(model,'EX_glc(e)',0,'l');
glu_model = changeRxnBounds(glu_model,'EX_glcn(e)',-10,'l');
solution=optimizeCbModel(glu_model);
growth_rates(3)=solution.f;

%Acetate
ac_model = changeRxnBounds(model,'EX_glc(e)',0,'l');
ac_model = changeRxnBounds(ac_model,'EX_ac(e)',-10,'l');
solution=optimizeCbModel(ac_model);
growth_rates(4)=solution.f;

%Pyruvate
pyr_model = changeRxnBounds(model,'EX_glc(e)',0,'l');
pyr_model = changeRxnBounds(pyr_model,'EX_pyr(e)',-10,'l');
solution=optimizeCbModel(pyr_model);
growth_rates(5)=solution.f;

%Glycerol
gly_model = changeRxnBounds(model,'EX_glc(e)',0,'l');
gly_model = changeRxnBounds(gly_model,'EX_glyc(e)',-10,'l');
solution=optimizeCbModel(gly_model);
growth_rates(6)=solution.f;

%Succinate
suc_model = changeRxnBounds(model,'EX_glc(e)',0,'l');
suc_model = changeRxnBounds(suc_model,'EX_succ(e)',-10,'l');
solution=optimizeCbModel(suc_model);
growth_rates(7)=solution.f;

%Lactose
lco_model = changeRxnBounds(model,'EX_glc(e)',0,'l');
lco_model = changeRxnBounds(lco_model,'EX_lcts(e)',-10,'l');
solution=optimizeCbModel(lco_model);
growth_rates(8)=solution.f;

%Malate
mal_model = changeRxnBounds(model,'EX_glc(e)',0,'l');
mal_model = changeRxnBounds(mal_model,'EX_mal-L(e)',-10,'l');
solution=optimizeCbModel(mal_model);
growth_rates(9)=solution.f;

%Mannose
man_model = changeRxnBounds(model,'EX_glc(e)',0,'l');
man_model = changeRxnBounds(man_model,'EX_man(e)',-10,'l');
solution=optimizeCbModel(man_model);
growth_rates(10)=solution.f;

%Lactate
lca_model = changeRxnBounds(model,'EX_glc(e)',0,'l');
lca_model = changeRxnBounds(lca_model,'EX_lac-D(e)',-10,'l');
solution=optimizeCbModel(lca_model);
growth_rates(11)=solution.f;

%Print out the responses
fprintf('\n\n');
for i=1:length(growth_rates)
   fprintf('%s: %f\n',substrates{i},growth_rates(i))
end
